# Supplementary material for: High levels of isotope elimination improve precision and allow individual-based measurements of metabolic rates in animals using the doubly labeled water method
Source: Physiol Rep. 2015 Nov 26;3(11):e12552. doi: 10.14814/phy2.12552 (PMC4673621; doi:10.14814/phy2.12552)
Supplement: Supplementary file 1 [file phy20003-e12552-sd1.xlsx]

## Sheet: Data1
Table S1. Details of all experimental trails. TEEresp is total energy expenditure as measured by respirometry.
Experiment ID	Year	Experimetal	Measurement	Initial body mass	Final body mass	TEEresp
		condition	duration (h)	(g)	(g)	(kJ)
A1	2010	GROUND	24.2167	482	447	242.159
A2	2010	GROUND	24.2167	558	499	267.153
A3	2010	GROUND	24.4	552	519	261.382
A4	2010	GROUND	24.3	538	513	253.127
A5	2010	GROUND	24.4833	560	535	285.2
A6	2010	GROUND	24.4833	560	535	287.466
A7	2010	GROUND	24.2667	580	528	253.046
A8	2010	GROUND	24.4667	506	459	239.196
A9	2010	GROUND	24.7333	467	447	238.653
A10	2010	GROUND	24.4333	562	549	258.559
B1	2013	GROUND	48.0167	485	451	516.787
B2	2013	GROUND	48.0667	466	415	339.818
B3	2013	GROUND	48.0667	560	505	534.908
B4	2013	GROUND	48.3333	577	531	596.731
B5	2013	GROUND	48.1333	580	523	443.689
C1	2012	WATER	24.0833	652	605	792.674
C2	2012	WATER	24.2833	670	660	1136.96
C3	2012	WATER	24.3833	507	473	840.899
C4	2012	WATER	24.15	530	503	865.017
C5	2012	WATER	24.3667	611	600	1029.86
C6	2013	WATER	24.55	553	550	1094.78
C7	2013	WATER	24.1167	465	447	460.119
C8	2013	WATER	24.6	563	560	832.045
C9	2013	WATER	23.7833	483	454	695.427

## Sheet: Data2
Table S2. The details of isotope turnover rates (hydrogen, kd and oxygen, ko), dilution spaces (hydrogen, Nd and oxygen, No) and water efflux rate. kd/ko and Nd/No is the ratio of the turnover and dilution space of
the two isotope labels, respectively. Water efflux rate was calculated from hydrogen isotope turnover rate.
Experiment ID	Experimetal	Measurement	Background enrichment		Initial enrichment		Final enrichment		kd	ko	kd/ko	Nd	No	Nd/No	Water efflux rate
	condition	duration (h)	(2H; ppm)	(18O; ppm)	(2H; ppm)	(18O; ppm)	(2H; ppm)	(18O; ppm)	(day-1)	(day-1)		(mol)	(mol)		(ml day-1)
A1	GROUND	24.2167	149.8	2006.4	707.66	2998.9	646.969	2852.61	0.114141	0.158035	0.722254	15.3914	15.6241	0.985104	33.4677
A2	GROUND	24.2167	149.8	2006.4	649.605	2894.81	561.109	2704.2	0.193118	0.239354	0.80683	16.8028	17.0722	0.984223	62.1118
A3	GROUND	24.4	149.8	2006.4	625.39	2875.16	591.854	2771.08	0.0719208	0.125512	0.57302	17.8696	17.663	1.01169	27.4944
A4	GROUND	24.3	149.8	2006.4	643.883	2912.97	605.655	2821.54	0.0795285	0.104998	0.757429	17.2935	17.0168	1.01626	25.1343
A5	GROUND	24.4833	149.8	2006.4	592.757	2840.02	592.609	2792.62	0.000326618	0.0573871	0.00569149	19.1057	18.3262	1.04253	11.2768
A6	GROUND	24.4833	149.8	2006.4	559.444	2796.61	551.892	2709.59	0.0182387	0.114366	0.159477	20.6717	19.3414	1.06878	20.6126
A7	GROUND	24.2667	149.8	2006.4	601.387	2862.21	579.874	2754.32	0.0482716	0.133281	0.36218	19.1751	18.2637	1.04991	38.3035
A8	GROUND	24.4667	149.8	2006.4	622.844	2883.28	597.29	2788.76	0.0544726	0.111884	0.486866	18.1578	17.6842	1.02678	35.8976
A9	GROUND	24.7333	149.8	2006.4	660.244	2949.67	638.561	2861.86	0.0421175	0.0948188	0.44419	16.9167	16.527	1.02358	16.2171
A10	GROUND	24.4333	149.8	2006.4	600.192	2851.54	592.47	2787.01	0.0169872	0.0780168	0.217738	18.9106	18.1924	1.03948	7.84686
B1	GROUND	48.0167	153.874	1998.16	598.385	2984.47	562.319	2805.32	0.0422938	0.100185	0.422156	20.3709	19.1897	1.06156	22.2824
B2	GROUND	48.0667	153.874	1998.16	593.898	2976.47	565.711	2819.46	0.0330547	0.087345	0.378438	20.2506	19.038	1.0637	26.5904
B3	GROUND	48.0667	153.874	1998.16	528.704	2824.38	493.958	2656.51	0.0485718	0.113403	0.428309	24.1525	22.9055	1.05444	32.5902
B4	GROUND	48.3333	153.874	1998.16	516.181	2794.33	481.011	2642.04	0.0507039	0.105422	0.480959	24.8169	23.6085	1.05118	29.8248
B5	GROUND	48.1333	153.874	1998.16	507.214	2770.91	487.504	2651.1	0.0286198	0.0840054	0.34069	25.8248	24.6865	1.04611	28.2423
C1	WATER	24.0833	146.646	1993.49	518.348	2768.45	457.412	2525.72	0.178434	0.374438	0.476537	23.4195	23.712	0.987665	65.641
C2	WATER	24.2833	146.646	1993.49	467.494	2662.55	370.101	2345.86	0.357538	0.633712	0.564196	23.2984	23.5848	0.987859	86.6984
C3	WATER	24.3833	146.646	1993.49	534.931	2797.29	430.402	2487.44	0.308696	0.479246	0.644128	20.5155	20.9211	0.980612	86.5513
C4	WATER	24.15	146.646	1993.49	594.158	2927.6	360.677	2331.54	0.733003	1.01009	0.725683	19.274	19.4921	0.988809	171.917
C5	WATER	24.3667	146.646	1993.49	551.779	2851.28	361.602	2332.92	0.624247	0.913143	0.683624	21.7649	21.6971	1.00312	154.657
C6	WATER	24.55	153.874	1998.16	548.789	2867.74	349.071	2330.88	0.688872	0.939197	0.73347	23.1648	21.9915	1.05335	174.413
C7	WATER	24.1167	153.874	1998.16	626.759	3041.38	571.735	2821.15	0.123105	0.235974	0.521691	19.2848	18.2721	1.05542	40.831
C8	WATER	24.6	153.874	1998.16	558.845	2873.33	388.638	2401.1	0.531936	0.756722	0.702948	22.5373	21.8034	1.03366	134.321
C9	WATER	23.7833	153.874	1998.16	589.602	2959.21	484.964	2565.39	0.277128	0.532076	0.520844	20.5545	19.4798	1.05517	86.7289

## Sheet: Data3
Table S3. Comparison of total energy expenditure measured by the DLW method (TEEdlw) and respirometry (TEEresp). Estimate and ratio respresents TEEdlw
value calculated using each equation and the ratio between TEEdlw and TEEresp, respectively.
Experiment ID	TEEresp	SP97 One-pool*		SP97 Two-pool*		SCH86 Two-pool*		SP93 Two-pool*		SNG93 Two-pool*
	(kJ)	estimate (kJ)	ratio	estimate (kJ)	ratio	estimate (kJ)	ratio	estimate (kJ)	ratio	estimate (kJ)	ratio
A1	242.159	174.461	0.720439	157.782	0.651563	154.208	0.636803	155.073	0.640378	148.017	0.611237
A2	267.153	193.21	0.723217	165.414	0.619175	165.518	0.619564	166.998	0.625101	154.669	0.578954
A3	261.382	248.334	0.950082	236.82	0.906028	227.596	0.870741	228.325	0.87353	222.65	0.851819
A4	253.127	111.357	0.439925	100.501	0.39704	98.9597	0.390949	99.6216	0.393564	94.1738	0.372042
A5	285.2	282.281	0.989765	284.23	0.996599	268.768	0.942384	268.994	0.943178	267.774	0.938901
A6	287.466	500.696	1.74176	507.873	1.76672	481.268	1.67417	481.83	1.67613	478.291	1.66382
A7	253.046	402.899	1.5922	400.584	1.58305	381.308	1.50687	382.002	1.50962	377.05	1.49005
A8	239.196	263.881	1.1032	256.537	1.0725	245.332	1.02565	245.943	1.0282	241.336	1.00894
A9	238.653	235.311	0.985997	229.426	0.961339	219.002	0.917659	219.488	0.919697	215.887	0.904606
A10	258.559	301.328	1.16542	300.609	1.16263	285.161	1.10289	285.535	1.10433	283.089	1.09487
B1	516.787	575.06	1.11276	572.217	1.10726	545.752	1.05605	546.905	1.05828	538.437	1.0419
B2	339.818	525.494	1.5464	525.31	1.54586	500.276	1.47219	501.226	1.47498	494.393	1.45488
B3	534.908	758.109	1.41727	751.379	1.40469	716.793	1.34003	718.33	1.3429	707.019	1.32176
B4	596.731	668.051	1.11952	657.609	1.10202	628.705	1.05358	630.253	1.05617	618.611	1.03667
B5	443.689	701.066	1.58009	696.804	1.57048	662.868	1.49399	664.014	1.49658	655.93	1.47836
C1	792.674	1202.62	1.51716	1148.21	1.44853	1097.55	1.38462	1100.19	1.38795	1080.39	1.36297
C2	1136.96	1741.04	1.53132	1643.29	1.44534	1578.35	1.38822	1583.25	1.39254	1545.22	1.35909
C3	840.899	926.227	1.10147	857.303	1.01951	828.933	0.98577	832.305	0.98978	805.438	0.95783
C4	865.017	1384.76	1.60084	1252.82	1.44831	1225.21	1.4164	1232.2	1.42448	1175.16	1.35854
C5	1029.86	1659.59	1.61147	1536.12	1.49158	1492.25	1.44898	1499.34	1.45587	1442.15	1.40034
C6	1094.78	1466.23	1.33929	1364.17	1.24607	1336.08	1.22041	1344.03	1.22766	1279.06	1.16832
C7	460.119	542.359	1.17874	532.344	1.15697	509.984	1.10837	511.391	1.11143	500.631	1.08805
C8	832.045	1314.83	1.58024	1227.15	1.47487	1195.44	1.43675	1201.62	1.44418	1151.52	1.38397
C9	695.427	1274.06	1.83205	1250.52	1.7982	1197.93	1.72259	1201.23	1.72733	1176.03	1.69109
* Five equations were used to calculate metabolic rate: SCH86, equation 6 from Schoeller et al. (1986); SP93, equation 4 from Speakman (1993);
SNG93, equation 3 from Speakman et al. (1993); SP97, equation 7.17 and 7.43 from Speakman (1997).

## Sheet: Data4
Table S4. Results of analytical variability on total energy expenditure derived from the DLW method (TEEdlw).
Upper and lower 95% condifence limits, standard deviation and %CV of TEEdlw were calculated using
each individual oxygen and hydrogen isotopes analyzed in duplicate (detailed in Method section).
Experiment ID	TEEdlw*	Upper 95%	Lower 95%	Standard deviation	%CV
	(kJ)	confidence limit	confidence limit
A1	148.017	170.613	125.962	39.4799	26.6239
A2	154.669	173.105	135.97	32.8345	21.2469
A3	222.65	231.829	213.443	16.2571	7.30209
A4	94.1738	107.993	80.5632	24.2528	25.7248
A5	267.774	294.364	240.611	47.5265	17.7678
A6	478.291	524.488	431.396	82.3094	17.2216
A7	377.05	392.143	362.078	26.5823	7.04894
A8	241.336	255.15	227.626	24.3358	10.0816
A9	215.887	234.11	197.467	32.3986	15.014
A10	283.089	300.264	273.315	23.8276	8.30841
B1	538.437	547.754	529.09	16.5022	3.06492
B2	494.393	504.368	484.383	17.6708	3.57437
B3	707.019	723.435	690.362	29.2421	4.13668
B4	618.611	662.99	575.234	77.5912	12.5327
B5	655.93	705.716	605.734	88.4014	13.4815
C1	1080.39	1140.69	1021.69	105.215	9.73138
C2	1545.22	1627.06	1465.69	142.675	9.22641
C3	805.438	869.471	743.019	111.806	13.8675
C4	1175.16	1215.48	1135.57	70.6544	6.01045
C5	1442.15	1469.39	1415.1	48.0016	3.32825
C6	1279.06	1358.37	1198.4	141.446	11.0644
C7	500.631	547.443	455.108	81.6403	16.2865
C8	1151.52	1230.85	1069.52	142.639	12.4014
C9	1176.03	1213.13	1139.19	65.3705	5.55796
*Equation 3 from Speakman et al. (1993) was used to calculate metabolic rates.
